# Supplementary material for: Comparative analysis of integrative and conjugative mobile genetic elements in the genus Mesorhizobium
Source: Microb Genom. 2021 Oct 4;7(10):000657. doi: 10.1099/mgen.0.000657 (PMC8627217; doi:10.1099/mgen.0.000657)
Supplement: Supplementary material 2 [file mgen-7-0657-s002.xlsx]

## Sheet: table S1 - strain list
Strain name	Bioproject	Biosample	GenBank accession	Chromosome size
Mesorhizobium amorphae CCNWGS0123	PRJNA318467	SAMN04853078	CP015318.1	6268270
Mesorhizobium australicum B5P	PRJEB20435	SAMN02982922	FXBL00000000.1	5409514
Mesorhizobium australicum WSM2073	PRJNA47287	SAMN02232035	CP003358	6200534
Mesorhizobium ciceri CC1192	PRJNA317272	SAMN04604738	CP015062.1; CP015063.1	6295397
Mesorhizobium ciceri WSM1271	PRJNA48991	SAMN00713576	CP002447.1; CP002448.1	6264489
Mesorhizobium ciceri WSM1497	PRJNA323416	SAMN05178614	CP021070.1; CP021071.1	6666492
Mesorhizobium ciceriWSM1284	PRJNA317273	SAMN04604739	CP015064.1; CP015065.1	6326813
Mesorhizobium erdmanii NZP2014	PRJNA496338	SAMN05172962	CP033361.1	6602217
Mesorhizobium japonicum MAFF303099	PRJNA18	SAMD00061086	BA000012.4; BA000013.4; AP003017.1	7036071
Mesorhizobium japonicum R7A	PRJNA496338	SAMN02597167	CP051772	6530403
Mesorhizobium oceanicum B7	PRJNA354894	SAMN06054042	CP018171.1; CP018172.1	5158483
Mesorhizobium opportunistum WSM2075	PRJNA33861	SAMN02232036	CP002279	6884444
Mesorhizobium sp. 7653R	PRJNA48425	SAMN02904634	CP006581.2; CP006582.2; CP006583.2	6440078
Mesorhizobium sp. 8	PRJNA545192	SAMN11877942	CP040914.1	4810323
Mesorhizobium sp. AA22	PRJNA323411	SAMN05178586	CP048406.1	6611049
Mesorhizobium jarvisii ATCC33669	PRJNA496338	SAMN10272903	CP033507.1; CP033508.1; CP033509.1	6934624
Mesorhizobium sp. DCY119	PRJNA485870	SAMN09829652	CP031834.1	4837821
Mesorhizobium sp. M1A.F.Ca.IN.022.06.1.1	PRJNA453501	SAMN09232994	CP034455.1	6278406
Mesorhizobium sp. M1B.F.Ca.ET.045.04.1.1	PRJNA453501	SAMN09232659	CP034448.1	7779814
Mesorhizobium sp. M1D.F.Ca.ET.043.01.1.1	PRJNA453501	SAMN09232655	CP034444.1	7127907
Mesorhizobium sp. M1E.F.Ca.ET.045.02.1.1	PRJNA453501	SAMN09232658	CP034447.1	7348390
Mesorhizobium sp. M2A.F.Ca.ET.043.02.1.1	PRJNA453501	SAMN09232656	CP034445.1	6700763
Mesorhizobium sp. M2A.F.Ca.ET.043.05.1.1	PRJNA453501	SAMN09232657	CP034446.1	6749192
Mesorhizobium sp. M2A.F.Ca.ET.046.03.2.1	PRJNA453501	SAMN09232661	CP034449.1	7372807
Mesorhizobium sp. M3A.F.Ca.ET.080.04.2.1	PRJNA453501	SAMN09232671	CP034451.1	6165597
Mesorhizobium sp. M4B.F.Ca.ET.058.02.1.1	PRJNA453501	SAMN09232665	CP034450.1	6461656
Mesorhizobium sp. M6A.T.Cr.TU.016.01.1.1	PRJNA453501	SAMN09232784	CP034452.1	6784580
Mesorhizobium sp. M7D.F.Ca.US.005.01.1.1	PRJNA453501	SAMN09232839	CP034453.1	7168230
Mesorhizobium sp. M8A.F.Ca.ET.057.01.1.1	PRJNA453501	SAMN09232926	CP034454.1	6629336
Mesorhizobium sp. M9A.F.Ca.ET.002.03.1.2	PRJNA453501	SAMN09232642	CP034443.1	6415165
Mesorhizobium sp. NZP2037	PRJNA325064	SAMN05217717	CP016079; CP016080.1	7007326
Mesorhizobium sp. NZP2042	PRJNA496338	SAMN05172963	CP033334.1	6870350
Mesorhizobium sp. NZP2077NS	PRJNA496338	SAMN10272910	NZ_CP033363.1, NZ_CP033362.1	6830091
Mesorhizobium sp. NZP2234	PRJNA496338	SAMN10272907	CP033364.1	6749717
Mesorhizobium sp. NZP2298	PRJNA496338	SAMN10272909	CP033365.1	7336816
Mesorhizobium sp. Pch-S	PRJNA429112	SAMN08329305	CP029562.1	6619214
Mesorhizobium sp. R88b	PRJNA496338	SAMN02597285	CP033367.1	7207166
Mesorhizobium sp. SEMIA 3007	PRJNA325666	SAMN05277861	NZ_MDLH01000000	6967896
Mesorhizobium sp. SU343	PRJNA496338	SAMN05172977	CP033368.1; CP033369.1; CP033370.1	6934480
Mesorhizobium sp. TONO	PRJDB4891	SAMD00055564	AP017605.1; AP017606.1; AP017607.1; AP017608.1	7856088
Mesorhizobium terrae NIBRBAC000500504	PRJNA562620	SAMN12645991	CP044218.1; CP044217.1	5731152

## Sheet: table S2 - MOB search
MOB family	e-value	Strain name	Locus tag or position	Hit	Element type	notes	associated coupling protein family	e-value	locus tag
MOBF	1.7e-73	Mesorhizobium amorphae CCNWGS0123	A6B35_29985	pM0123b	mobilizable plasmid
MOBF	1.3e-90	Mesorhizobium australicum WSM2073	Mesau_02780	IMEMaWSM2073	IME
MOBF	1.8e-95	Mesorhizobium ciceri WSM1497	A9K65_010840	IMEMsp.WSM1497	IME
MOBF	1.8e-93	Mesorhizobium ciceri WSM1497	A9K65_033765	pWSM1497	mobilizable plasmid
MOBF	1.5e-94	Mesorhizobium jarvisii ATCC33669	EB229_10800	IMEMjATCC33669-1	IME
MOBF	8.3e-97	Mesorhizobium jarvisii ATCC33669	EB229_20880	IMEMjATCC33669-2	IME
MOBF	1.3e-91	Mesorhizobium japonicum MAFF303099	mll0964	IMEMjMAFF303099-1	IME
MOBF	1.3e-92	Mesorhizobium japonicum MAFF303099	mll5729	IMEMjMAFF303099-2	IME
MOBF	1.1e-91	Mesorhizobium sp. NZP2037	A9174_10920	IMEMlNZP2037-1	IME
MOBF	2e-94	Mesorhizobium sp. NZP2037	A9174_21120	IMEMlNZP2037-2	IME
MOBF	7.7e-94	Mesorhizobium sp. R88b	EB235_10960	IMEMlR88b-1	IME
MOBF	4.7e-92	Mesorhizobium sp. R88b	EB235_34495	IMEMlR88b	IME
MOBF	1.5e-94	Mesorhizobium sp. SU343	EFV37_RS10625	IMEMlSU343-1	IME
MOBF	8.3e-97	Mesorhizobium sp. SU343	EFV37_RS20615	IMEMlSU343-2	IME
MOBF	1.4e-95	Mesorhizobium sp. TONO	MLTONO_0506	IME	IME	no att sites found, no site-specific integrase
MOBF	6.8e-94	Mesorhizobium sp. TONO	MLTONO_2545	IMEMlTONO	IME
MOBF	1e-92	Mesorhizobium opportunistum WSM2075	Mesop_4438	IMEMoWSM2075	IME
MOBF	6.1e-94	Mesorhizobium opportunistum WSM2075	Mesop_5509	IME	IME	no att sites found, no site-specific integrase
MOBF	1.8e-94	Mesorhizobium sp. M1B.F.Ca.ET.045.04.1.1	EJ071_21875	IMEMsp.M1B	IME
MOBF	7.3e-93	Mesorhizobium sp. M2A.F.Ca.ET.043.02.1.1	EJ068_02265	IMEMsp.M2A.F.02-1	IME
MOBF	1.6e-34	Mesorhizobium sp. M2A.F.Ca.ET.043.02.1.1	EJ068_22895	IMEMsp.M2A.F.02-2	IME
MOBF	2.6e-93	Mesorhizobium sp. M2A.F.Ca.ET.043.05.1.1	EJ069_18735	IMEMsp.M2A.F.05-1	IME
MOBF	5.3e-96	Mesorhizobium sp. M2A.F.Ca.ET.043.05.1.1	EJ069_23045	IMEMsp.M2A.F.05-2	IME
MOBF	2.3e-88	Mesorhizobium sp. M3A.F.Ca.ET.080.04.2.1	EJ074_00200	chromosome	NA - chromosome *		t4cp2	1.3e-52	J074_00215
MOBF	4.7e-94	Mesorhizobium sp. M7D.F.Ca.US.005.01.1.1	EJ076_30945	IMEMsp.M7D-1	IME
MOBF	1.2e-91	Mesorhizobium sp. M7D.F.Ca.US.005.01.1.1	EJ076_33480	IMEMsp.M7D-2	IME
MOBF	8.3e-93	Mesorhizobium sp. NZP2077NS	EB232_11965	IMEMsp.NZP2077-1	IME
MOBF	2.2e-94	Mesorhizobium sp. NZP2077NS	EB232_19060	IMEMsp.NZP2077-2	IME
MOBF	3.4e-22	Mesorhizobium sp. NZP2298	EB231_02850	chromosome	NA - chromosome
MOBF	2e-31	Mesorhizobium sp. NZP2298	EB231_21035	chromosome in dusA	NA - chromosome	no att sites or conjugative genes
MOBF	2.5e-95	Mesorhizobium sp.SEMIA3007	BFX40_23180	IMEMsp.SEMIA3007	IME
MOBP1	9.2e-06	Mesorhizobium amorphae CCNWGS0123	A6B35_30035	pSym	conjugative plasmid		t4cp2	1.7e-22	A6B35_30055
MOBP1	2.8e-26	Mesorhizobium australicum B5P	SAMN02982922_0001	pMaB5P-1	mobilizable plasmid		t4cp2	3.7e-35	SAMN02982922_0003
MOBP1	2.8e-26	Mesorhizobium australicum B5P	SAMN02982922_0013	pMaB5P-1	mobilizable plasmid		t4cp2	3.7e-35	SAMN02982922_0015
MOBP1	2.8e-19	Mesorhizobium australicum B5P	SAMN02982922_0109	pMaB5P-2	conjugative plasmid		t4cp2	5.8e-52	SAMN02982922_0102
MOBP1	4e-18	Mesorhizobium australicum B5P	SAMN02982922_0320	pMaB5P-3	conjugative plasmid		t4cp2	1.5e-52	SAMN02982922_0329
MOBP1	3.1e-28	Mesorhizobium australicum B5P	SAMN02982922_0656	ICEMaB5P-1	ICE		t4cp2	5.7e-58	SAMN02982922_0655
MOBP1	2.9e-28	Mesorhizobium australicum B5P	SAMN02982922_0930	ICEMaB5P-2	ICE		t4cp2	6.3e-56	SAMN02982922_0917
MOBP1	1e-22	Mesorhizobium australicum B5P	SAMN02982922_1028	ICEMaB5P-2	ICE		t4cp2	1.6e-22	SAMN02982922_1025
MOBP1	6e-32	Mesorhizobium australicum B5P	SAMN02982922_2369	ICEMaB5P-3	ICE		t4cp2	1.8e-57	SAMN02982922_2439
MOBP1	1.9e-23	Mesorhizobium australicum WSM2073	Mesau_05575	ICEMaSymWSM2073	ICEsym		t4cp2	6.4e-60	Mesau_05572
MOBP1	5.2e-24	Mesorhizobium ciceri WSM1284	A4R29_05740	ICEMcSymWSM1284	ICEsym		t4cp2	3.3e-60	A4R29_05750
MOBP1	1.9e-23	Mesorhizobium ciceri WSM1271	Mesci_5527	ICEMcSymWSM1271	ICEsym		t4cp2	6.4e-60	Mesci_5524
MOBP1	1.9e-27	Mesorhizobium ciceri WSM1497	A9K65_013535	ICEMcWSM1497	ICE		t4cp2	3.9e-58	A9K65_013630
MOBP1	2.9e-23	Mesorhizobium ciceri WSM1497	A9K65_030045	ICEMcSymWSM1497	ICEsym		t4cp2	1e-59	A9K65_030030
MOBP1	2.3e-24	Mesorhizobium ciceri CC1192	A4R28_20850	ICEMcSymCC1192	ICEsym		t4cp2	2.8e-59	A4R28_20790
MOBP1	1.8e-26	Mesorhizobium ciceri CC1192	A4R28_32170	pMc1192	trb conjugative plasmid		t4cp2	1.1e-57	A4R28_32100
MOBP1	3.4e-22	Mesorhizobium erdmanii strain NZP2014	EB233_29515	ICEMeSymNZP2014	ICEsym		t4cp2	6.8e-60	EB233_29205
MOBP1	1.9e-18	Mesorhizobium sp. 7653R	MCHK_7029	pMHa	conjugative plasmid		t4cp2	1.1e-47	MCHK_7032
MOBP1	3.1e-23	Mesorhizobium japonicum R7A	EB234_29655	ICEMlSymR7A	ICEsym		t4cp2	6.8e-60	EB234_29255
MOBP1	2.5e-24	Mesorhizobium jarvisii ATCC33669	EB229_31655	ICEMjSymATCC33669	ICEsym		t4cp2	6.8e-60	EB229_31330
MOBP1	1.5e-29	Mesorhizobium jarvisii ATCC33669	EB229_34905	pMJ33669a	trb conjugative plasmid		t4cp2	1.1e-57	EB229_34900
MOBP1	3.5e-12	Mesorhizobium japonicum MAFF303099	mll9292	pMla	conjugative plasmid		t4cp2	8.4e-54	mlr9261
MOBP1	1.2e-23	Mesorhizobium japonicum MAFF303099	mlr6191	ICEMjSymMAFF303099	ICEsym		t4cp2	6.8e-60	mlr6395
MOBP1	6.6e-30	Mesorhizobium japonicum MAFF303099	mlr9746	pMlb	trb conjugative plasmid		t4cp2	3.6e-57	mlr9747
MOBP1	2.5e-24	Mesorhizobium sp. NZP2037	A9174_31040	ICEMlSymNZP2037	ICEsym		t4cp2	6.8e-60	A9174_30725
MOBP1	6.5e-31	Mesorhizobium sp. NZP2037	A9174_35065	pRlo2037	trb conjugative plasmid		t4cp2	4.8e-57	A9174_35060
MOBP1	3.1e-23	Mesorhizobium sp. R88b	EB235_32715	ICEMlSymR88b	ICEsym		t4cp2	6.8e-60	EB235_32320
MOBP1	4.7e-32	Mesorhizobium sp. NZP2042	EB815_20835	ICEMlNZP2042	ICE		t4cp2	1.7e-28	EB815_20830
MOBP1	1.2e-23	Mesorhizobium sp. NZP2042	EB815_31130	ICEMlSymNZP2042	ICEsym		t4cp2	6.8e-60	EB815_30810
MOBP1	2.5e-24	Mesorhizobium sp. SU343	EFV37_RS31340	ICEMlSymSU343	ICEsym		t4cp2	6.8e-60	APJMKBLJ_06199
MOBP1	1.5e-29	Mesorhizobium sp. SU343	EFV37_RS34440	pMLSU343a	trb conjugative plasmid		t4cp2	1.1e-57	APJMKBLJ_06883
MOBP1	2.2e-23	Mesorhizobium sp. TONO	MLTONO_5451	ICEMlSymTONO	ICEsym		t4cp2	6.8e-60	MLTONO_5558
MOBP1	7.1e-29	Mesorhizobium sp. TONO	MLTONO_5989	ICEMlTONO	ICE		t4cp2	4e-57	MLTONO_5990
MOBP1	2.5e-13	Mesorhizobium sp. TONO	MLTONO_p0191	pTONO-1	conjugative plasmid		t4cp2	4.6e-43	MLTONO_p0183
MOBP1	1.5e-18	Mesorhizobium sp. TONO	MLTONO_p0386	pTONO-2	conjugative plasmid		t4cp2	2.5e-46	MLTONO_p0356
MOBP1	7.5e-30	Mesorhizobium opportunistum WSM2075	Mesop_2786	ICEMoWSM2075	ICE		t4cp2	4.2e-56	Mesop_2787
MOBP1	1.9e-23	Mesorhizobium opportunistum WSM2075	Mesop_6108	ICEMoSymWSM2075	ICEsym		t4cp2	6.4e-60	Mesop_6105
MOBP1	4.5e-30	Mesorhizobium terrae NIBRBAC000500504	1: 1,194,608-1,196,347	ICEMsNIBRBAC000500504-2	ICE		t4cp2	7.9e-58	1: 1,196,372-1,198,357
MOBP1	6.9e-32	Mesorhizobium terrae NIBRBAC000500504	1: 1,329,817-1,331,556	ICEMsNIBRBAC000500504-3	ICE		t4cp2	9e-58	1: 1,331,588-1,333,576
MOBP1	1.3e-24	Mesorhizobium terrae NIBRBAC000500504	1: 4,251,561-4,253,609	ICEMsNIBRBAC000500504-4	ICE		t4cp2	1.3e-58	1: 4,255,293-4,257,281
MOBP1	1.3e-28	Mesorhizobium terrae NIBRBAC000500504	1: 803,102-804,844	ICEMsNIBRBAC000500504-1	ICE		t4cp2	3.4e-57	1: 801,095-803,077
MOBP1	2.3e-12	Mesorhizobium terrae NIBRBAC000500504	2: 224,288-226,336	plasmid NZ_CP044217	conjugative plasmid		t4cp2	4.1e-35	2: 213,010-216,075
MOBP1	5.4e-23	Mesorhizobium sp. 8	FGU64_21060	chromosome	NA - chromosome	no conjugative genes	t4cp2	2.1e-57	FGU64_21065
MOBP1	7.6e-23	Mesorhizobium sp. AA22	A9K68_027630	ICEMsp.SymAA22	ICEsym		t4cp2	9e-61	A9K68_027610
MOBP1	4.8e-27	Mesorhizobium sp. DCY119	4,031,661 - 4,033,484	ICEMsp.DCY119	ICE		t4cp2	2.9e-57	4,033,994-4,035,979
MOBP1	1.2e-24	Mesorhizobium sp. M1A.F.Ca.IN.022.06.1.1	EJ078_08825	ICEMsp.SymM1A	ICEsym		t4cp2	1.4e-59	EJ078_08785
MOBP1	2.3e-24	Mesorhizobium sp. M1B.F.Ca.ET.045.04.1.1	EJ071_07695	ICEMsp.SymM1B	ICEsym		t4cp2	7.1e-60	EJ071_07745
MOBP1	7.2e-29	Mesorhizobium sp. M1B.F.Ca.ET.045.04.1.1	EJ071_31720	ICE between tRNA-Pro and tRNA-Gly	ICE	no att sites found	t4cp1	1.9e-28	EJ071_31725
MOBP1	1.2e-23	Mesorhizobium sp. M1B.F.Ca.ET.045.04.1.1	EJ071_34295	ICE in guaA ?	ICE-NA	maybe a dead ICE: no conjugative system but within 100 kb there is queCDE, nad and bio genes, and int for guaA
MOBP1	5.2e-17	Mesorhizobium sp. M1B.F.Ca.ET.045.04.1.1	EJ071_36790	chromosome	NA - chromosome *		t4cp2	2.9e-39	EJ071_37490
MOBP1	2.2e-27	Mesorhizobium sp. M1D.F.Ca.ET.043.01.1.1	EJ067_09355	ICEMsp.M1D	ICE		t4cp2	3e-58	EJ067_09350
MOBP1	4.9e-24	Mesorhizobium sp. M1D.F.Ca.ET.043.01.1.1	EJ067_10440	ICEMsp.SymM1D-1	ICEsym		t4cp2	4.7e-60	EJ067_10125
MOBP1	2.3e-24	Mesorhizobium sp. M1D.F.Ca.ET.043.01.1.1	EJ067_20075	ICEMsp.SymM1D-2	ICEsym		t4cp2	7.1e-60	EJ067_20125
MOBP1	1.2e-24	Mesorhizobium sp. M1E.F.Ca.ET.045.02.1.1	EJ070_00350	ICEMsp.SymM1E	ICEsym		t4cp2	1.4e-59	EJ070_00310
MOBP1	1.1e-15	Mesorhizobium sp. M1E.F.Ca.ET.045.02.1.1	EJ070_19165	chromosome	NA - chromosome *		t4cp2	6.4e-50	EJ070_19195
MOBP1	6.7e-29	Mesorhizobium sp. M1E.F.Ca.ET.045.02.1.1	EJ070_33415	ICE between tRNA-Pro and tRNA-Gly	ICE	no att sites found	t4cp2	8.9e-58	EJ070_33420
MOBP1	2.3e-24	Mesorhizobium sp. M2A.F.Ca.ET.043.02.1.1	EJ068_11960	ICEMsp.SymM2A.F.02	ICEsym		t4cp2	9.8e-41	EJ068_11910
MOBP1	7.8e-27	Mesorhizobium sp. M2A.F.Ca.ET.043.02.1.1	EJ068_20055	ICEMsp.M2A.F.02	ICE		t4cp2	8e-57	EJ068_20060
MOBP1	2.2e-28	Mesorhizobium sp. M2A.F.Ca.ET.043.05.1.1	EJ069_08225	ICEMsp.M2A.F.05	ICE		t4cp2	2.9e-57	EJ069_08280
MOBP1	2.3e-24	Mesorhizobium sp. M2A.F.Ca.ET.043.05.1.1	EJ069_27985	ICEMsp.SymM2A.F.05	ICEsym		t4cp2	1.4e-27	EJ069_28035
MOBP1	2.9e-17	Mesorhizobium sp. M2A.F.Ca.ET.043.05.1.1	EJ069_32140	chromosome	NA - chromosome *		t4cp2	3.1e-37	EJ069_32135
MOBP1	4.9e-24	Mesorhizobium sp. M2A.F.Ca.ET.046.03.2.1	EJ072_06060	ICEMsp.SymM2A.F.046-1	ICEsyms		t4cp2	4.7e-60	EJ072_05775
MOBP1	5.9e-23	Mesorhizobium sp. M2A.F.Ca.ET.046.03.2.1	EJ072_10490	ICEMsp.M2A.F.046	ICE		t4cp2	4.4e-61	EJ072_10435
MOBP1	2.3e-24	Mesorhizobium sp. M2A.F.Ca.ET.046.03.2.1	EJ072_17975	ICEMsp.SymM2A.F.046-2	ICEsyms		t4cp2	6.3e-60	EJ072_18025
MOBP1	2.3e-24	Mesorhizobium sp. M3A.F.Ca.ET.080.04.2.1	EJ074_19365	ICEMsp.SymM3A	ICEsym		t4cp2	7.1e-60	EJ074_19415
MOBP1	2.3e-24	Mesorhizobium sp. M4B.F.Ca.ET.058.02.1.1	EJ073_24000	ICEMsp.SymM4B	ICEsym		t4cp2	6.3e-60	EJ073_24050
MOBP1	2.3e-24	Mesorhizobium sp. M6A.T.Cr.TU.016.01.1.1	EJ075_17075	ICEMsp.SymM6A	ICEsym		t4cp2	6.3e-60	EJ075_17140
MOBP1	1.5e-22	Mesorhizobium sp. M6A.T.Cr.TU.016.01.1.1	EJ075_26095	ICE in radC	ICE	no att sites found	t4cp2	9.3e-58	EJ075_26100
MOBP1	2.3e-24	Mesorhizobium sp. M7D.F.Ca.US.005.01.1.1	EJ076_00800	ICEMsp.SymM7D	ICEsym		t4cp2	2.8e-59	EJ076_00740
MOBP1	2.4e-27	Mesorhizobium sp. M7D.F.Ca.US.005.01.1.1	EJ076_09695	ICEMsp.M7D	ICE		t4cp2	3.7e-57	EJ076_09700
MOBP1	2.3e-24	Mesorhizobium sp. M8A.F.Ca.ET.057.01.1.1	EJ077_02300	ICEMsp.SymM8A	ICEsym		t4cp2	6.3e-60	EJ077_02350
MOBP1	4.3e-28	Mesorhizobium sp. M8A.F.Ca.ET.057.01.1.1	EJ077_13545	ICEMsp.M8A-1	ICE		t4cp2	1.3e-60	EJ077_13540
MOBP1	3.5e-27	Mesorhizobium sp. M8A.F.Ca.ET.057.01.1.1	EJ077_21955	ICEMsp.M8A-2	ICE		t4cp2	1.4e-56	EJ077_21950
MOBP1	1.2e-24	Mesorhizobium sp. M9A.F.Ca.ET.002.03.1.2	EJ066_14035	ICEMsp.SymM9A	ICEsym		t4cp2	1.4e-59	EJ066_14075
MOBP1	2.6e-29	Mesorhizobium sp. NZP2077NS	EB232_31775	ICEMsp.NZP2077	ICE
MOBP1	2.6e-11	Mesorhizobium sp. NZP2077NS	EB232_34480	pMNZP2077	conjugative plasmid		t4cp2	1.9e-53	EB232_34495
MOBP1	2.3e-23	Mesorhizobium sp. NZP2234	EB230_30725	ICEMsp.SymNZP2234	ICEsym		t4cp2	6.7e-60	EB230_30365
MOBP1	9.8e-23	Mesorhizobium sp. NZP2298	EB231_29810	ICEMsp.NZP2298	ICE		t4cp2	3.4e-58	EB231_29770
MOBP1	6e-24	Mesorhizobium sp. NZP2298	EB231_32370	ICEMsp.SymNZP2298	ICEsysm		t4cp2	6.8e-60	EB231_31870
MOBP1	3.9e-29	Mesorhizobium sp. Pch-S	C1M53_15395	ICEMsp.Pch-S	ICE		t4cp2	1.4e-57	C1M53_15400
MOBP1	2.8e-23	Mesorhizobium sp. SEMIA3007	BFX40_10525	ICEMsp.SymSEMIA3007	ICEsym		t4cp2	6.8e-60	BFX40_11120
MOBP1	9.5e-16	Mesorhizobium oceanicum B7	BSQ44_25690	plasmid CP018172	conjugative plasmid		t4cp2	1e-52	BSQ44_25730
MOBQ	4.6e-22	Mesorhizobium ciceri WSM1284	A4R29_04205	ICEMcSymWSM1284	ICEsym	not the relaxase of the backbone
MOBQ	2e-64	Mesorhizobium ciceri WSM1284	A4R29_15400	IMEMcWSM1284	IME		t4cp2	5.3e-36	A4R29_15390
MOBQ	1.2e-68	Mesorhizobium jarvisii ATCC33669	EB229_35805	pMJ33669b	mobilazable plasmid		t4cp2	8e-33	GKJAPOND_07036
MOBQ	1.2e-68	Mesorhizobium sp. SU343	EFV37_RS35305	pMLSU343b	mobilazable plasmid		t4cp2	8e-33	APJMKBLJ_07043
MOBQ	7.9e-71	Mesorhizobium sp. TONO	MLTONO_p0567	pTONO-3	mobilazable plasmid		t4cp2	1.2e-39	MLTONO_p0568
MOBQ	3e-31	Mesorhizobium sp. TONO	MLTONO_p0570	pTONO-3	mobilazable plasmid

## Sheet: table S3 - ICEs, IMEs, plasmids
Element name	Strain	Location in the genome	Integration site	Size (bp)	Non-redundant elements	Conjugative system	MOB family
ICEMaB5P-1	Mesorhizobium australicum B5P	71,537-201,301	tRNA-Gly	128876	*	trb	MOBP1
ICEMaB5P-2	Mesorhizobium australicum B5P	393,126-559,275	tRNA-Arg	166150	*	trb	MOBP1
ICEMaB5P-3	Mesorhizobium australicum B5P	1,854,799-1,969,478	guaA	114680	*	trb	MOBP1
ICEMaSymWSM2073	Mesorhizobium australicum WSM2073	5,609,010-6,054,227 - 951,036-1,025,054 - 2,741,990-2,764,971	tRNA-Phe, tRNA-Met, guaA	475965	ICEMcSymWSM1271	trb	MOBP1
ICEMcSymCC1192	Mesorhizobium ciceri CC1192	4,216,411-4,635,338	tRNA-Ser	418928	*	trb	MOBP1
ICEMcSymWSM1271	Mesorhizobium ciceriWSM1271	5,680,045-6,124,120 - 2,669,937-2,692,918 - 2,444,623-2,452,414	tRNA-Phe, tRNA-Met, guaA	475968	*	trb	MOBP1
ICEMcSymWSM1284	Mesorhizobium ciceri WSM1284	858,217-1,335,305 - 4,374,750-4,392,030 - 4,618,567-4,626,359	tRNA-Phe, tRNA-Met, guaA	502135	*	trb	MOBP1
ICEMcSymWSM1497	Mesorhizobium ciceri WSM1497	6,100,975-6,544,486 - 2,746,884-2,766,245 - 2,527,429-2,532,841	tRNA-Phe, tRNA-Met, guaA	468260	*	trb	MOBP1
ICEMcWSM1497	Mesorhizobium ciceri WSM1497	2,766,105-2,929,415	tRNA-Met (attRM)	163311	*	trb	MOBP1
ICEMeSymNZP2014	Mesorhizobium erdmanii NZP2014	5,949,546-6,478,456	tRNA-Phe	528911	*	trb	MOBP1
ICEMjSymATCC33669	Mesorhizobium jarvisii ATCC33669	6,285,351-6,807,656 - 2,958,999-2,986,592 - 2,475,529-2,481,763	tRNA-Phe, tRNA-Met, guaA	556109	ICEMlSymNZP2037	trb	MOBP1
ICEMjSymMAFF303099	Mesorhizobium japonicum MAFF303099	4,644,775-5,255,783	tRNA-Phe	611009	*	trb	MOBP1
ICEMlNZP2042	Mesorhizobium sp. NZP2042	4,210,324-4,276,212	radC	65889	*	trb	MOBP1
ICEMlSymNZP2037	Mesorhizobium jarvisii NZP2037	6,351,798-6,880,279 - 3,031,348-3,058,941 - 2,577,913-2,584,147	tRNA-Phe, tRNA-Met, guaA	562300	*	trb	MOBP1
ICEMlSymNZP2042	Mesorhizobium sp. NZP2042	6,274,098-6,749,011 - 2,941,901-2,980,431 - 2,562,602-2,576,018	tRNA-Phe, tRNA-Met, guaA	526816	*	trb	MOBP1
ICEMlSymR7A	Mesorhizobium japonicum R7A	5,899,546-6,401,363	tRNA-Phe	501818	*	trb	MOBP1
ICEMlSymR88b	Mesorhizobium sp. R88b	6,552,773-7,054,589	tRNA-Phe	501818	ICEMlSymR7A	trb	MOBP1
ICEMlSymSU343	Mesorhizobium sp.SU343	6,285,207-6,807,512 - 2,959,041-2,986,634 - 2,475,547-2,481,781	tRNA-Phe, tRNA-Met, guaA	556108	ICEMlSymNZP2037	trb	MOBP1
ICEMlSymTONO	Mesorhizobium sp. TONO	5,261,387-5,770,004	tRNA-Phe	508618	*	trb	MOBP1
ICEMlTONO	Mesorhizobium sp. TONO	6,138,947-6,380,583	guaA	241637	*	trb	MOBP1
ICEMoSymWSM2075	Mesorhizobium opportunistum WSM2075	6,230,200-6,679,938 - 2,836,937-2,859,918 - 2,571,716-2,579,567	tRNA-Phe, tRNA-Met, guaA	480486	ICEMcSymWSM1271	trb	MOBP1
ICEMoWSM2075	Mesorhizobium opportunistum WSM2075	2,859,903-2,981,750	tRNA-Met (attRM)	121848	*	trb	MOBP1
ICEMsNIBRBAC000500504-1	Mesorhizobium terrae NIBRBAC000500504	619,303-846,841	guaA	227539	*	trb	MOBP1
ICEMsNIBRBAC000500504-2	Mesorhizobium terrae NIBRBAC000500504	1,153,020-1,220,670	tRNA-Arg	67651	*	trb	MOBP1
ICEMsNIBRBAC000500504-3	Mesorhizobium terrae NIBRBAC000500504	1,287,516-1,383,292	tRNA-Arg	95777	*	trb	MOBP1
ICEMsNIBRBAC000500504-4	Mesorhizobium terrae NIBRBAC000500504	4,170,877-4,273,072	dusA	102196	*	trb	MOBP1
ICEMsp.DCY119	Mesorhizobium sp. DCY119	3,979,843-4,125,622	guaA	145780	*	trb	MOBP1
ICEMsp.M1D	Mesorhizobium sp. M1D.F.Ca.ET.043.01.1.1	1,694,618-1,893,992	guaA	199375	*	trb	MOBP1
ICEMsp.M2A.F.02	Mesorhizobium sp. M2A.F.Ca.ET.043.02.1.1	4,047,396-4,270,129	tRNA-Met	309881	*	trb	MOBP1
ICEMsp.M2A.F.046	Mesorhizobium sp. M2A.F.Ca.ET.046.03.2.1	2,080,642-2,236,104	tRNA-Met	155505	*	trb	MOBP1
ICEMsp.M2A.F.05	Mesorhizobium sp. M2A.F.Ca.ET.043.05.1.1	1,636,047-1,782,743	dusA	146697	*	trb	MOBP1
ICEMsp.M7D	Mesorhizobium sp. M7D.F.Ca.US.005.01.1.1	2,004,692-2,340,830	tRNA-His	336139	*	trb	MOBP1
ICEMsp.M8A-1	Mesorhizobium sp. M8A.F.Ca.ET.057.01.1.1	2,837,411-2,939,438	radC	102028	*	trb	MOBP1
ICEMsp.M8A-2	Mesorhizobium sp. M8A.F.Ca.ET.057.01.1.1	4,360,645-4,557,652	tRNA-Pro	197008	*	trb	MOBP1
ICEMsp.NZP2077	Mesorhizobium sp. NZP2077NS	5,967,067-6,475,394	guaA	508328	*	trb	MOBP1
ICEMsp.NZP2298	Mesorhizobium sp. NZP2298	6,056,245-6,056,244	guaA	189490	*	trb	MOBP1
ICEMsp.Pch-S	Mesorhizobium sp. Pch-S	3,250,174-3,441,115	tRNA-Met	190942	*	trb	MOBP1
ICEMsp.SymAA22	Mesorhizobium sp. AA22	5,733,917-6,500,750 - 2,536,056-2,606,189 - 2,398,363-2,415,177	tRNA-Phe, tRNA-Met, guaA	853775	*	trb	MOBP1
ICEMsp.SymM1A	Mesorhizobium sp. M1A.F.Ca.IN.022.06.1.1	1,756,940-2,286,188 - 4,630,694-4,658,379 - 4,922,225-4,938,119	tRNA-Phe, tRNA-Met, guaA	572814	*	trb	MOBP1
ICEMsp.SymM1B	Mesorhizobium sp. M1B.F.Ca.ET.045.04.1.1	1,272,645-1,623,878	tRNA-Ser	351234	*	trb	MOBP1
ICEMsp.SymM1D-1	Mesorhizobium sp. M1D.F.Ca.ET.043.01.1.1	1,983,613-2,315,722	tRNA-His	332110	*	trb	MOBP1
ICEMsp.SymM1D-2	Mesorhizobium sp. M1D.F.Ca.ET.043.01.1.1	3,765,813-4,185,681	tRNA-Ser	419869	*	trb	MOBP1
ICEMsp.SymM1E	Mesorhizobium sp. M1E.F.Ca.ET.045.02.1.1	38,587-601,656 - 3,615,837-3,642,472 - 3,797,206-3,810,608	tRNA-Phe, tRNA-Met, guaA	603081	*	trb	MOBP1
ICEMsp.SymM2A.F.02	Mesorhizobium sp. M2A.F.Ca.ET.043.02.1.1	2,458,866-2,845,784	tRNA-Ser	386919	*	trb	MOBP1
ICEMsp.SymM2A.F.046-1	Mesorhizobium sp. M2A.F.Ca.ET.046.03.2.1	1,139,239-1,465,489	tRNA-His	326251	ICEMsp.SymM1D-1	trb	MOBP1
ICEMsp.SymM2A.F.046-2	Mesorhizobium sp. M2A.F.Ca.ET.046.03.2.1	3,409,250-3,819,722	tRNA-Ser	410473	ICEMsp.SymM1D-2	trb	MOBP1
ICEMsp.SymM2A.F.05	Mesorhizobium sp. M2A.F.Ca.ET.043.05.1.1	5,453,364-5,860,950	tRNA-Ser	407587	*	trb	MOBP1
ICEMsp.SymM3A	Mesorhizobium sp. M3A.F.Ca.ET.080.04.2.1	3,715,426-4,112,178	tRNA-Ser	396753	*	trb	MOBP1
ICEMsp.SymM4B	Mesorhizobium sp. M4B.F.Ca.ET.058.02.1.1	4,459,726-4,989,466	tRNA-Ser	529741	*	trb	MOBP1
ICEMsp.SymM6A	Mesorhizobium sp. M6A.T.Cr.TU.016.01.1.1	3,180,371-3,602,318	tRNA-Ser	421962	*	trb	MOBP1
ICEMsp.SymM7D	Mesorhizobium sp. M7D.F.Ca.US.005.01.1.1	108,614-527,538	tRNA-Ser	418925	ICEMcSymCC1192	trb	MOBP1
ICEMsp.SymM8A	Mesorhizobium sp. M8A.F.Ca.ET.057.01.1.1	152,948-563,716	tRNA-Ser	410769	*	trb	MOBP1
ICEMsp.SymM9A	Mesorhizobium sp. M9A.F.Ca.ET.002.03.1.2	2,366,974-2,928,997 - 6,253,958-6,293,484 - 8,328-33,931	tRNA-Phe, tRNA-Met, guaA	627126	*	trb	MOBP1
ICEMsp.SymNZP2234	Mesorhizobium sp. NZP2234	6,206,259-6,628,681	tRNA-Phe	422423	*	trb	MOBP1
ICEMsp.SymNZP2298	Mesorhizobium sp. NZP2298	6,602,424-7,069,563	tRNA-Phe	467158	*	trb	MOBP1
ICEMsp.SymSEMIA3007	Mesorhizobium sp. SEMIA 3007	1,905,271-2,386,134	tRNA-Phe	480864	*	trb	MOBP1
pMc1192	Mesorhizobium ciceri CC1192	NA	NA	648231	*	trb	MOBP1
pMJ33669a	Mesorhizobium jarvisii ATCC33669	NA	NA	242663	pMLSU343a	trb	MOBP1
pMLb	Mesorhizobium japonicum MAFF303099	NA	NA	208315	*	trb	MOBP1
pMLSU343a	Mesorhizobium sp. SU343	NA	NA	242663	*	trb	MOBP1
pRlo2037	Mesorhizobium sp. NZP2037	NA	NA	474413	*	trb	MOBP1
IMEMaWSM2073	Mesorhizobium australicum WSM2073	2,764,956-2,974,777	tRNA-Met (attRM)	209921	*	traACD- mobilazable element	MOBF
IMEMjATCC33669-1	Mesorhizobium jarvisii ATCC33669	2,142,067-2,172,201	tRNA-Met	30166	IMEMlSU343-1	traACD- mobilazable element	MOBF
IMEMjATCC33669-2	Mesorhizobium jarvisii ATCC33669	4,190,459-4,232,698	radC	42240	IMEMlSU343-2	traACD- mobilazable element	MOBF
IMEMjMAFF303099-1	Mesorhizobium japonicum MAFF303099	778,504-868,610	radC	90107	*	traACD- mobilazable element	MOBF
IMEMjMAFF303099-2	Mesorhizobium japonicum MAFF303099	4,609,339-4,644,791	tRNA-Phe	35453	*	traACD- mobilazable element	MOBF
IMEMlNZP2037-1	Mesorhizobium sp. NZP2037	2,162,418-2,272,896	tRNA-Met	110510	*	traACD- mobilazable element	MOBF
IMEMlNZP2037-2	Mesorhizobium sp. NZP2037	4,375,616-4,402,701	radC	27086	*	traACD- mobilazable element	MOBF
IMEMlR88b-1	Mesorhizobium sp. R88b	2,184,996-2,231,646	tRNA-Ser	27086	*	traACD- mobilazable element	MOBF
IMEMlR88b	Mesorhizobium sp. R88b	7,054,572-7,078,545	tRNA-Phe	23974	*	traACD- mobilazable element	MOBF
IMEMlSU343-1	Mesorhizobium sp. SU343	2,142,085-2,172,219	tRNA-Met	30166	*	traACD- mobilazable element	MOBF
IMEMlSU343-2	Mesorhizobium sp. SU343	4,190,526-4,232,765	radC	42240	*	traACD- mobilazable element	MOBF
IMEMlTONO	Mesorhizobium sp. TONO	2,539,068-2,634,808	tRNA-Met	95753	*	traACD- mobilazable element	MOBF
IMEMoWSM2075	Mesorhizobium opportunistum WSM2075	4,435,562-4,582,537	dusA	146976	*	traACD- mobilazable element	MOBF
IMEMsp.M1B	Mesorhizobium sp. M1B.F.Ca.ET.045.04.1.1	4,413,827-4,474,609	tRNA-Asn	60783	*	traACD- mobilazable element	MOBF
IMEMsp.M2A.F.02-1	Mesorhizobium sp. M2A.F.Ca.ET.043.02.1.1	460,841-496,314	tRNA-Asn	35519	*	traACD- mobilazable element	MOBF
IMEMsp.M2A.F.02-2	Mesorhizobium sp. M2A.F.Ca.ET.043.02.1.1	4,801,589-4,841,612	tRNA-Thr	20265	*	traACD- mobilazable element	MOBF
IMEMsp.M2A.F.05-1	Mesorhizobium sp. M2A.F.Ca.ET.043.05.1.1	3,837,053-3,842,866	tRNA-Phe	5814	*	traACD- mobilazable element	MOBF
IMEMsp.M7D-1	Mesorhizobium sp. M7D.F.Ca.US.005.01.1.1	6,356,559-6,496,325	tRNA-Ser	139767	*	traACD- mobilazable element	MOBF
IMEMsp.M7D-2	Mesorhizobium sp. M7D.F.Ca.US.005.01.1.1	6,848,993-6,902,741	tRNA-Arg	53749	*	traACD- mobilazable element	MOBF
IMEMsp.NZP2077-1	Mesorhizobium sp. NZP2077NS	2,146,890-2,418,463	tRNA-Met	271605	*	traACD- mobilazable element	MOBF
IMEMsp.NZP2077-2	Mesorhizobium sp. NZP2077NS	3,784,936-3,849,324	tRNA-Asn	64389	*	traACD- mobilazable element	MOBF
IMEMsp.SEMIA3007	Mesorhizobium sp. SEMIA 3007	4,865,968-4,893,043	radC	27076	*	traACD- mobilazable element	MOBF
IMEMsp.WSM1497	Mesorhizobium ciceri WSM1497	2,223,335-2,257,029	tRNA-Met	33662	*	traACD- mobilazable element	MOBF
pWSM1497	Mesorhizobium ciceri WSM1497	NA	NA	531629	*	traACD- mobilazable element	MOBF
plasmid CP018172	Mesorhizobium oceanicum B7	NA	NA	166078	*	vir	MOBP1
plasmid NZ_CP044217	Mesorhizobium terrae NIBRBAC000500504	NA	NA	293638	*	vir	MOBP1
pMaB5P-2	Mesorhizobium australicum B5P	NA	NA	196347	*	vir	MOBP1
pMaB5P-3	Mesorhizobium australicum B5P	NA	NA	232173	*	vir	MOBP1
pMHa	Mesorhizobium sp. 7653R	NA	NA	193835	*	vir	MOBP1
pMla	Mesorhizobium japonicum MAFF303099	NA	NA	351911	*	vir	MOBP1
pMNZP2077	Mesorhizobium sp. NZP2077NS	NA	NA	364809	*	vir	MOBP1
pTONO-1	Mesorhizobium sp. TONO	NA	NA	294703	*	vir	MOBP1
pTONO-2	Mesorhizobium sp. TONO	NA	NA	220869	*	vir	MOBP1
pSym	Mesorhizobium amorphae CCNWGS0123	NA	NA	948568	*	vir	MOBP1
pM0123b	Mesorhizobium amorphae CCNWGS0123	NA	NA	17414	*	NA - mobilazable plasmid	MOBF
pMaB5P-1	Mesorhizobium australicum B5P	NA	NA	20716	*	NA - mobilazable plasmid	MOBP1
pMJ33669b	Mesorhizobium jarvisii ATCC33669	NA	NA	23770	pMLSU343b	NA - mobilazable plasmid	MOBQ
pMLSU343b	Mesorhizobium sp. SU343	NA	NA	23770	*	NA - mobilazable plasmid	MOBQ
pTONO-3	Mesorhizobium sp. TONO	NA	NA	80491	*	NA - mobilazable plasmid	MOBQ
IMEMcWSM1284	Mesorhizobium ciceri WSM1284	3,218,446-3,317,374	tRNA-Trp	98929	*	NA - mobilazable element	MOBQ
pMHb	Mesorhizobium sp. 7653R	NA	NA	434109	*	NA	NA
pWSM1284	Mesorhizobium ciceri WSM1284	NA	NA	553641	*	NA	NA
phage7653R	Mesorhizobium sp. 7653R	1,432,071-1,491,832	tRNA-Arg	59762	*	NA	NA
phageB7-1	Mesorhizobium oceanicum B7	1,727,070-1,786,582	tRNA-Pro	59513	*	NA	NA
phageB7-2	Mesorhizobium oceanicum B7	approx 743,858-799,053	NA	approx 55,200	*	NA	NA
phageCC1192	Mesorhizobium ciceri CC1192	2,294,074-2,409,972	metC	115889	*	NA	NA
phageDCY119	Mesorhizobium sp. DCY119	4,310,995-4,372,798	tRNA-Thr	61804	*	NA	NA
phageM1A	Mesorhizobium sp. M1A.F.Ca.IN.022.06.1.1	1,239,578-1,302,536	tRNA-Pro	62959	*	NA	NA
phageM1B	Mesorhizobium sp. M1B.F.Ca.ET.045.04.1.1	3,949,998-4,060,822	metC	110825	*	NA	NA
phageM2A.F.046-1	Mesorhizobium sp. M2A.F.Ca.ET.046.03.2.1	6,864,287-6,926,193	tRNA-Gln	61907	*	NA	NA
phageM2A.F.046-2	Mesorhizobium sp. M2A.F.Ca.ET.046.03.2.1	6,926,211-6,944,167	tRNA-Gln	17957	*	NA	NA
phageM4B	Mesorhizobium sp. M4B.F.Ca.ET.058.02.1.1	approx 1,847,602-1,924,345	tRNA-Arg	approx 76,700	*	NA	NA
phageM6A	Mesorhizobium sp. M6A.T.Cr.TU.016.01.1.1	4,914,128-4,975,228	tRNA-Lys	61101	*	NA	NA
phageNIBRBAC000500504	Mesorhizobium terrae NIBRBAC000500504	1,220,281-1,287,527	tRNA-Arg	67247	*	NA	NA
phageNZP2042	Mesorhizobium sp. NZP2042	4,975,296-5,021,329	tRNA-Val	46034	*	NA	NA
phageNZP2077	Mesorhizobium sp. NZP2077NS	3,566,320-3,612,825	tRNA-Leu	46506	*	NA	NA
phageNZP2234	Mesorhizobium sp. NZP2234	3,476,910-3,535,039	tRNA-Lys	58130	*	NA	NA
phageNZP2298	Mesorhizobium sp. NZP2298	7,248,911-7,272,288	tRNA-Met	23378	*	NA	NA
phageR7A	Mesorhizobium japonicum R7A	4,579,939-4,634,374	tRNA-Arg	54436	*	NA	NA
pM3A	Mesorhizobium sp. M3A.F.Ca.ET.080.04.2.1	NA	NA	NA	*	trb	MOBF
pM1B	Mesorhizobium sp. M1B.F.Ca.ET.045.04.1.1	NA	NA	NA	*	vir	MOBP1
pM1E	Mesorhizobium sp. M1E.F.Ca.ET.045.02.1.1	NA	NA	NA	*	vir	MOBP1
pM2A	Mesorhizobium sp. M2A.F.Ca.ET.043.05.1.1	NA	NA	NA	*	vir	MOBP1

## Sheet: table S4 - backbone gene list
gene name	product	genes used for phylogeny	Locus tag for M. japonicum R7A
msi021	Protein of unknown function (DUF2274)		EB234_29200
trbI	Conjugal transfer protein TrbI	*	EB234_29205
trbG	Conjugal transfer protein TrbG	*	EB234_29210
trbF	Conjugal transfer protein TrbF	*	EB234_29215
trbL	Conjugal transfer protein TrbL	*	EB234_29220
trbJ	Conjugal transfer protein TrbJ	*	EB234_29225
trbE	Conjugal transfer ATPase TrbE	*	EB234_29230
trbD	Conjugal transfer protein TrbD	*	EB234_29235
trbC	Conjugal transfer protein TrbC	*	EB234_29240
trbB	Conjugative transfer ATPase TrbB	*	EB234_29245
msi031	CopG family transcriptional regulator	*	EB234_29250
traG	Conjugal transfer coupling protein TraG	*	EB234_29255
rlxS	Relaxase	*	EB234_29655
msi107	Lytic murein transglycosylase	*	EB234_29660
traF	Conjugative transfer signal peptidase	*	EB234_29665
rdfS	Excisionase	*	EB234_29670
msi110	Protein of unknown function (DUF736)		EB234_29675

## Sheet: table S5 - genes for sy
gene name	product	Locus tag or coordinates for M. japonicum R7A
fixI	copper transport atpase protein	EB234_29150
fixH	nitrogen fixation transmembrane protein	EB234_29155
fixG	iron-sulfur protein	EB234_29160
fixP	cytochrome C oxidase membrane anchored subunit protein	EB234_29165
fixQ	cbb3-type cytochrome oxidase protein	EB234_29170
fixO	probable cytochrome-C oxidase subunit protein	EB234_29175
fixN	cytochrome C oxidase protein	EB234_29180
fnrN	fnr/crp family transcriptional regulator protein	EB234_29190
hemN2	oxygen-independent coproporphyrinogen III oxidase protein	EB234_29195
msi033	hypothetical protein	EB234_29265
hemN1	oxygen-independent coproporphyrinogen III oxidase protein	EB234_29275
traI1	3-oxohexanoyl homoserine lactone synthase quorum-sensing autoinducer synthase	EB234_29300
nepI	predicted arabinose efflux permease, MFS family	EB234_29690
nodD2	transcriptional regulator protein	EB234_29715
group_72	xylose isomerase	EB234_29720
nodJ	hypothetical protein	EB234_29760
nodI	membrane transport protein	EB234_29765
nodC	Poly-beta-1,6-N-acetyl-D-glucosamine synthase	EB234_29770
nodB	chitooligosaccharide deacetylase protein	EB234_29735
nodA	nodulation protein	EB234_29775
msi132	putative oxidoreductase protein	EB234_29785
msi163	putative transcriptional regulator protein	EB234_29955
metK	probable s-adenosylmethionine synthetase protein	EB234_29970
glyA	probable serine hydroxymethyltransferase protein	EB234_29975
msi197	putative ligase/carboxylase protein	EB234_30145
erpA	iron-sulfur cluster insertion protein	6,230,691-6,231,140
group_221	Rpo-like protein	EB234_30665
msi280	putative amino-acid monooxygenase protein	EB234_30685
group_24	Usp family protein	EB234_30715
msi287	putative two-component response regulatorprotein	EB234_30720
msi228	hypothetical protein	EB234_30725
nifX	nitrogen fixation protein	EB234_30730
nifN	probable nitrogenase iron-molybdenum cofactor biosynthesis protein	EB234_30735
nifE	probable nitrogenase iron-molybdenum cofactor biosynthesis protein	EB234_30740
nifK	probable nitrogenase molybdenum-iron protein beta chain	EB234_30745
nifD	probable nitrogenase molybdenum-iron protein alpha chain	EB234_30750
nifH	probable nitrogenase iron protein	EB234_30755
msi331	putative ferredoxin protein	EB234_30935
group_98	putative peroxiredoxin	EB234_30950
nifS	probable pyridoxal-phosphate-dependent aminotransferase nitrogen fixation	EB234_30985
nifW	probable nitrogen fixation protein	EB234_30990
fixA	putative electron transfer flavoprotein subunit	EB234_30995
fixB	probable electron transfer flavoprotein subunit	EB234_31000
fixC	probable electron transfer flavoprotein-quinone oxidoreductase	EB234_31005
fixX	probable ferredoxin-like protein	EB234_31010
nifB	probable nitrogen fixation protein	EB234_31015
fdxN	probable ferredoxin-like protein	EB234_31020
nifZ	putative nitrogen fixation	EB234_31025
fixU	probable nitrogen fixation protein	EB234_31030
group_154	Sir2 family protein	EB234_31035
dctA	C4-dicarboxylate transport protein	EB234_31090
fixV	putative transcriptional regulator LacI family protein	EB234_31100
group_82	nudix hydrolase	EB234_31110
nadA	quinolinate synthetase A protein	EB234_31115
nadB	probable L-aspartate oxidase protein	EB234_31120
nadC	nicotinate-nucleotide pyrophosphorylase protein	EB234_31125
bioF	7-keto-8-amino-pelargonic acid synthetase protein	EB234_31135
bioB	biotin synthase protein	EB234_31140
bioD	dethiobiotin synthetase protein	EB234_31145
bioA	7,8-diamino-pelargonic acid aminotransferase protein	EB234_31150
bioZ	3-oxoacyl-[acyl-carrier-protein] synthase 3	EB234_31155
groES	probable chaperonin protein	EB234_31170
groEL	probable chaperonin	EB234_31175
queC	7-cyano-7-deazaguanine (preQ0) synthase	EB234_31230
queD	6-carboxy-5,6,7,8-tetrahydropterin synthase	EB234_31235
queE	7-carboxy-7-deazaguanine synthase	EB234_31240

## Sheet: table S6 - genes associated wit
genes associated with Lotus host
gene name	product	number of Lotus ICEs the gene is present in	number of non-Lotus ICEs the gene is present in	Bonferroni p value	locus tag or coordinates in M. japonicum R7A	msi gene number	gene present in the chromosome of
group_430	hypothetical protein	9	0	0.00124402	EB234_29310	msi041
msi042	probable amino acid efflux transmembrane protein	9	0	0.00124402	EB234_29315	msi042	M1B
dapA	probable dihydrodipicolinate synthase protein	9	0	0.00124402	EB234_29320	msi043
msi061	type iv secretion system effector protein	9	1	0.0124402	EB234_29420	msi061
msi063	putative transmembrane efflux protein	9	0	0.00124402	EB234_29430	msi063
msi120	probable amino acid efflux protein	9	1	0.0124402	EB234_29725	msi120	M1A, M1B, M1D, B7, Pch-S
nodS	Ubiquinone biosynthesis O-methyltransferase	9	1	0.0124402	EB234_29780	msi131	B7
msi153	probable outer membrane serine protease protein	9	1	0.0124402	EB234_29895	msi153
msi159	putative monooxygenase cytochrome p450 protein	9	1	0.0124402	EB234_29925	msi159
group_435	hypothetical protein	9	0	0.00124402	EB234_29950		AA22, CC1192, M1A, M1B, M2A.043.02, M2A.043.05, M2A.046, M3A, M4B, M6A, M8A, M9A, MAFF303099, CCNWGS0123, 7653R, ATCC700743, SU343, TONO, B7, NIBRBAC000500504, NZP2014, NZP2037, NZP2042, NZP2077NS, NZP2234, NZP2298, Pch-S, R7A, R88b, SEMIA3007, WSM1271, WSM1284, WSM1497, WSM2073, WSM2075, sp8
msi263	NifU-like protein	9	0	0.00124402	EB234_30585	msi263
group_201	hypothetical protein	9	0	0.00124402	6,245,349-6,246,068
msi322	putative aminotransferase protein	9	0	0.00124402	EB234_30885	msi322
asnB	probable asparagine synthetase protein	9	0	0.00124402	EB234_30890	msi323
rebM	Demethylrebeccamycin-D-glucose O-methyltransferase	9	0	0.00124402	EB234_30895
msi324	hypothetical protein	9	0	0.00124402	EB234_30900	msi324
hddC	D-glycero-alpha-D-manno-heptose 1-phosphate guanylyltransferase	9	1	0.0124402	EB234_30905	msi325
aatA	putative aspartate aminotransferase protein	9	1	0.0124402	EB234_30910	msi326	Pch-S
pepM	putative phosphoenolpyruvate phosphomutase protein	9	1	0.0124402	EB234_30915	msi327	Pch-S
nifQ	probable nitrogen fixation protein nifq	9	0	0.00124402	EB234_30960	msi336
dctD	probable C4-dicarboxylate transport transcriptional regulatory protein	9	0	0.00124402	EB234_31080	msi357	AA22, CC1192, M1A, M1B, M1D, M1E, M2A.043.02, M2A.043.05, M2A.046, M3A, M4B, M6A, M7D, M8A, M9A, MAFF303099, CCNWGS0123, B5P, 7653R, ATCC700743, SU343, TONO, B7, NIBRBAC000500504, NZP2014, NZP2037, NZP2042, NZP2077NS, NZP2234, NZP2298, Pch-S, R7A, R88b, SEMIA3007, WSM1271, WSM1284, WSM1497, WSM2073, WSM2075, sp.8
dctB	probable C4-dicarboxylate transport sensor protein	9	0	0.00124402	EB234_31085	msi358
nifA2	probable nif-specific regulatory protein activator atp-binding, dna-binding	9	0	0.00124402	EB234_31105	msi361
msi366	hypothetical protein	9	0	0.00124402	EB234_31130	msi366	M1E, M3A
panD	putative aspartate 1-decarboxylase protein	9	1	0.0124402	EB234_31160	msi372	M1B, M1D, M1E, M3A, B7
msi373	hypothetical protein	9	0	0.00124402	EB234_31165	msi373	M1A, M1B, M1D, M1E, M2A.043.02, M2A.043.05, M2A.046
msi378	transposase	9	0	0.00124402	EB234_31190	msi378	M3A
msi381	putative transcriptional regulator dna-binding repressor protein	9	1	0.0124402	EB234_31205	msi381
group_450	restriction alleviation domain protein	9	0	0.00124402	EB234_31210	msi382
noeJ	alginate biosynthesis protein alga	9	1	0.0124402	EB234_31215	msi383	DCY119, M1A, M1B, M4B, B7, NZP2077, WSM2073, sp.8
noeK	phosphoglucosamine mutase	9	1	0.0124402	EB234_31220	msi384
thiD	phosphomethylpyrimidine kinase (thiamin synthesis) protein	9	0	0.00124402	EB234_31270	msi394	M1A, M1D, M1E, M3A, M4B, M9A, NIBRBAC000500504, Pch-S
genes associated with chickpea host
gene name	product	number of chickpea ICEs the gene is present in	number of non-chickpea ICEs the gene is present in	Bonferroni p value	locus tag or coordinates in M. ciceri CC1192	gene present in the chromosome of
group_318	pseudogene	12	0	0.000402477	1: 4,352,368-4,352,694
cph2	putative signaling protein	12	2	0.0370279	A4R28_20670
group_213	hypothetical protein	12	0	0.000402477	A4R28_20680
msi059	type IV secretion system effector protein	12	0	0.000402477	A4R28_20795
group_170	S8 family peptidase	12	0	0.000402477	A4R28_20840
msi090	putative AAA ATPase family protein associated with various cellular activities (pfam00004)	12	0	0.000402477	A4R28_20845
group_521	hypothetical protein	12	0	0.000402477	A4R28_20875
group_259	hypothetical protein	12	1	0.0104644	A4R28_20920	TONO, WSM1271, WSM1497, WSM2073
group_701	hypothetical protein	12	0	0.000402477	A4R28_20925
group_1117	hypothetical protein	12	0	0.000402477	A4R28_21005
omp2a	probable porin protein	12	0	0.000402477	A4R28_21010
oatA	O-acetyltransferase OatA	12	0	0.000402477	A4R28_21020	CC1192, DCY119, MAFF303099, ATCC700743, SU343, TONO, NIBRBAC000500504, NZP2014, NZP2037, NZP2042, NZP2077NS, NZP2234, NZP2298, R7A, R88b, SEMIA3007, WSM1284, WSM1497, WSM2073, WSM2075, sp.8
cpaD	hypothetical protein	12	2	0.0370279	A4R28_21025
epsD	Type II secretion system protein D	12	2	0.0370279	A4R28_21030
msi287	putative two-component response regulatorprotein	12	2	0.0370279	A4R28_21035	DCY119, NIBRBAC000500504
nopX	Nodulation outer protein X	12	0	0.000402477	A4R28_21070
rhcC1	Outer membrane protein MxiD	12	2	0.0370279	A4R28_21075
nopB	Nodulation protein NolB	12	0	0.000402477	A4R28_21080
rchJ	Nodulation protein NolT	12	2	0.0370279	A4R28_21085
nolU	Nodulation protein NolU	12	0	0.000402477	1: 4,318,655-4,319,341
rhcL	Yop proteins translocation protein L	12	2	0.0370279	A4R28_21095
rhcN	putative ATP synthase YscN	12	2	0.0370279	A4R28_21100
group_527	hypothetical protein	12	2	0.0370279	A4R28_21105
rhcQ	Yop proteins translocation protein Q	12	2	0.0370279	A4R28_21110
rhcR	Flagellar biosynthetic protein FliP	12	2	0.0370279	A4R28_21115
rhcS	hypothetical protein	12	2	0.0370279	A4R28_21120
rhcT	hypothetical protein	12	2	0.0370279	A4R28_21125
rhcU	Yop proteins translocation protein U	12	2	0.0370279	A4R28_21130
nopP	effector protein NopP	12	0	0.000402477	A4R28_21135
group_711	probable effector protein	12	0	0.000402477	A4R28_21140
nopA	probable effector protein	12	0	0.000402477	1: 4,331,268-4,331,510
rhcD	hypothetical protein	12	2	0.0370279	A4R28_21155
rhcV	Invasion protein InvA	12	2	0.0370279	A4R28_21160
bepA	Beta-barrel assembly-enhancing protease	12	2	0.0370279	1: 4,334,868-4,335,410
intS_3	hypothetical protein	12	0	0.000402477	A4R28_21230, A4R28_21235
group_11	hypothetical protein	12	1	0.0104644	A4R28_21240
hipA	Serine/threonine-protein kinase HipA	12	1	0.0104644	A4R28_21250
group_319	Transcriptional regulator	12	1	0.0104644	A4R28_21255
group_94	hypothetical protein	12	0	0.000402477	A4R28_21295
group_43	hypothetical protein	12	1	0.0104644	A4R28_21875
group_426	hypothetical protein	12	0	0.000402477	1: 4,549,411-4,549,728
pytH	hypothetical protein	12	0	0.000402477	A4R28_22080
maa	Maltose O-acetyltransferase	12	0	0.000402477	A4R28_22110
nodH	hypothetical protein	12	2	0.0370279	A4R28_22155
gltD	Glutamate synthase [NADPH] small chain	12	0	0.000402477	A4R28_22225	all

## Sheet: table S7 - integrase att sites
integration target site	integrase family	att site
tRNA-Pro	tyrosine recombinase	CGTTCGGGACGAGGGGGTCGCAGGTTCAAATCCTGCCACTCCGACCAGAAAAA
tRNA-Met (b)	serine recombinase	TGGTAGCGGGAGA
tRNA-Ser (a)	tyrosine recombinase	GAATCCCTCCCTCTCCGCCA
tRNA-His	tyrosine recombinase	CCCAGCCAACGGTACCA
dusA	tyrosine recombinase	AAAAATGCTG
tRNA-Met (a)	tyrosine recombinase	CCCTCCGGGCCCACCA
tRNA-Arg (a)	tyrosine recombinase	ATTCCTAATCTGTAGGTCACAGGTTCGATTCCTGTCGGGATCACCATGCATTTCAAAGGCTTAGCGA
tRNA-Gly	tyrosine recombinase	CTGTTAACCGGTTGGTCGCTGGTTCGAATCCGGCCCGGGGAGCCA
tRNA-Arg (b)	tyrosine recombinase	CGGGTGCGCCA
radC	tyrosine recombinase	TGCACAACCATCC
tRNA-Asn	tyrosine recombinase	TGGCTCCCCGGGCCGGATTCGAACCAGCGACCAACCGGTTAACAG
tRNA-Ser (b)	tyrosine recombinase	CGCTCTCTCCGCCA
tRNA-Phe	tyrosine recombinase	TCCGCCTCTGGGCACCAT
guaA	tyrosine recombinase	TCCCACTCGAT
tRNA-Trp	tyrosine recombinase	TGGCACGGGCAGCAGGGCTCGAACCTACGACCTGCGGTTTTGGAGACCG
tRNA-Thr	tyrosine recombinase	TCTCTCGCAGCACCA
